# Supplementary material for: Incidence and prognostic implications of prostate-specific antigen persistence and relapse after radical prostatectomy: population-based study
Source: J Natl Cancer Inst. 2025 Jan 17;117(6):1142–50. doi: 10.1093/jnci/djaf012 (PMC12145906; doi:10.1093/jnci/djaf012)
Supplement: djaf012_Supplementary_Data [file djaf012_supplementary_data.zip]

Archive with 9 entries (8 files):
- djaf012_Supplementary_Data/
- djaf012_Supplementary_Data/Supplementary figure 1.pdf
- djaf012_Supplementary_Data/Supplementary figure 2.pdf
- djaf012_Supplementary_Data/Supplementary figure 3.pdf
- djaf012_Supplementary_Data/Supplementary figure 4.pdf
- djaf012_Supplementary_Data/Supplementary methods.pdf
- djaf012_Supplementary_Data/Supplementary table 1.docx
- djaf012_Supplementary_Data/Supplementary table 2.docx
- djaf012_Supplementary_Data/Supplementary table 3.docx
